# Supplementary material for: Multiple Kisspeptin Receptors in Early Osteichthyans Provide New Insights into the Evolution of This Receptor Family
Source: PLoS One. 2012 Nov 20;7(11):e48931. doi: 10.1371/journal.pone.0048931 (PMC3502363; doi:10.1371/journal.pone.0048931)
Supplement: Table S1 — European eel gene specific primers. Specific primers (F for Forward and R for Reverse) were designed for PCR and qPCR amplifications. Kissr, kisspeptin receptor; LHβ, Luteinizing Hormone β subunit; mGnRH, mammalian Gonadotrophin Releasing Hormone. (XLS) [file pone.0048931.s007.xls]

## Sheet: Supp Table 1
gene	Name	Sequence (bp)	Tm (°C)	Amplicon size (bp)	PCR	Ref
Kissr-1	Kissr-1 F	TTGTCCTGCTGCTTGATATT	54.47	1384	Classic	This study
	Kissr-1 R	GAGGTCAACAGAGCCAGTC	54.03
Kissr-3	Kissr-3 F	ATATTAAAGGCAGGGGACAG	54.41	1394	Classic	This study
	Kissr-3 R	GTCGGATATAAGCGTGTCAG	54.34
Kissr-1	Kissr-1 F	AGTTGTCGAACCCCACAAGTT	59.34	109	RT-qPCR	This study
	Kissr-1 R	CTCACCCAGCATGGTCTTG	58.60
Kissr-2	Kissr-2 F	GTGGGACTAATCGGGAAC	53.59	114	RT-qPCR	This study
	Kissr-2 R	CAGGAAGATGATGTCTGTGG	54.87
Kissr-3	Kissr-3 F	ACGTGACCGTTTATCCTCTTCAGT	61.06	108	RT-qPCR	This study
	Kissr-3 R	CCACAGGCACAGAGAGTCCC	61.66
LH-β	LH-β F	TAGCTTGGGTCCTTGGTGATG	60.83	143	RT-qPCR	Aroua et al 2007
	LH-β R	TCACCTCCTTGTTTCTGCTG	57.43
mGnRH	mGnRH F	ACTGGTGTGTCAGGGATGCT	58.98	111	RT-qPCR	Sébert et al 2008
	mGnRH R	TGCAGCTCCTCTATAATATCTTGC	57.79
β-actin	β-actin F	CAGCCTTCCTTCCTGGGT	58.60	225	RT-qPCR	Aroua et al 2007
	β-actin R	AGTATTTGCGCTCGGGTG	58.25
