# Supplementary material for: Multiple Kisspeptin Receptors in Early Osteichthyans Provide New Insights into the Evolution of This Receptor Family
Source: PLoS One. 2012 Nov 20;7(11):e48931. doi: 10.1371/journal.pone.0048931 (PMC3502363; doi:10.1371/journal.pone.0048931)
Supplement: Table S2 — References of the Kissr sequences used in the phylogenetic analysis. (XLS) [file pone.0048931.s008.xls]

## Sheet: Supp Table 2
Species	name	ID	Reference
Homo sapiens	human kiss-1R	NP_115940.2	Lee et al 1999
Macaca fascicularis	crab-eating macaque KISS1R	AEM36046.1	direct submition
Mus musculus	mouse kiss-1R	NP_444474.1	clements et al 2001
Ratus norvegicus	rat kiss-1R	NP_076482.1	Lee et al 1999
Sus scrofa	pig kiss-1R	NP_001038089.1	Li et al 2008
Capra hircus	goat GPR54	ACY91951.1	Cao et al 2010
Ovis aries	sheep GPR54	ADI50282.1	direct submition
Monodelphis domestica	opossum GPR54	XP_001374752.1	NCBI annotation
Ornithorhynchus anatinus	platypus GPR54a	XP_001507133.1	NCBI annotation
	platypus GPR54b	XP_001515272.1	NCBI annotation
Rana catesbeiana	bullfrog GPR54	ACD44939.1	Moon et al 2011
Xenopus Silurana tropicalis	western clawed frog GPR54-1a	ACJ50535.1	Lee et al 2009
	western clawed frog GPR54-1b	ACJ50536.1	Lee et al 2009
	western clawed frog GPR54-2	ACJ50537.1	Lee et al 2009
Solea senegalensis	sole GPR54	ABW96362.1	Mechaly et al 2009
Oreochromis niloticus	tilapia GPR54	BAD34454.1	Parhar et al 2004
Mugil cephalus	grey mulet GPR54	ABG76790.1	Nocillado et al 2007
Micropogonias undulatus	croaker GPR54	ABC75101.1	direct submition
Rachycentron canadum	cobia GPR54	ABG82165.1	Mohamed et al 2007
Carassius auratus	goldfish GPR54a	ACK77792.1	Li et al 2009
	goldfish GPR54b	ACK77793.1	Li et al 2009
Danio rerio	zebrafish Kiss1ra	NP_001099149.1	Van Aerl et al 2008
	zebrafish Kiss1rb	NP_001104001.1	Biran et al 2008
Takifugu niphobles	fugu Kissr	BAJ15876.1	Shahjahan et al 2010
Epinephelus coioides	orange-spotted grouper GPR54	ACT65994.1	Shi et al 2010
Epinephelus bruneus	longtooth grouper GPR54	AEN14599.1	direct submition
Thunnus maccoyii	tuna GPR54	ACT78954.1	direct submition
Hippoglossus hippoglossus	halibut Kiss1r	ADC96613.1	Mechaly et al 2010
Morone saxatilis	striped bass GPR54	ADU54205.1	direct submition
Anguilla Anguilla	European eel Kissr-1	HE802271.1	This study
	European eel Kissr-2	CBV36798.1	Pasquier et al 2011
	European eel Kissr-3	HE802272.1	This study
Saccoglossus kowalevskii	acorn worm Kissr-1	NP_001161573.1	NCBI annotation
	acorn worm Kissr-2	NP_001161574.1	NCBI annotation
Strongylocentrotus purpuratus	purple sea urchin GPR54_short	XP_793873.1	NCBI annotation
	purple sea urchin GPR54_long	XP_796286.1	NCBI annotation
Oryzias latipes	medaka GPR54-1	predicted	Lee et al 2009
	medaka GPR54-2	predicted	Lee et al 2009
Anolis carolinensis	Carolina anole Kissr-4	predicted	Pasquier et al 2011
Gasterosteus aculeatus	stickleback Kissr-2	predicted	Pasquier et al 2011
Petromyzon marinus	sea lamprey Kissr	predicted	Pasquier et al 2011
Tetraodon nigroviridis	teraodon Kissr-2	predicted	This study
Gadus morhua	cod Kissr-2	predicted	This study
Latimeria chalumnae	coelacanth Kissr-1	predicted	This study
	coelacanth Kissr-2	predicted	This study
	coelacanth Kissr-3	predicted	This study
	coelacanth Kissr-4	predicted	This study
Lepisosteus oculatus	spotted gar Kissr-1	predicted	This study
	spotted gar Kissr-2	predicted	This study
	spotted gar Kissr-3	predicted	This study
	spotted gar Kissr-4	predicted	This study
