# Supplementary material for: Multiple Kisspeptin Receptors in Early Osteichthyans Provide New Insights into the Evolution of This Receptor Family
Source: PLoS One. 2012 Nov 20;7(11):e48931. doi: 10.1371/journal.pone.0048931 (PMC3502363; doi:10.1371/journal.pone.0048931)
Supplement: Table S3 — Names, references and locations of the genes used in the synteny analysis. (XLS) [file pone.0048931.s009.xls]

## Sheet: Sup Table 3
Gene	species	Location	Start	end	Strand
Kissr-1 = kisspeptin receptor 1	Human	Chr 19	917342	921014	+
	Platypus	Ultra 266	390566	395434	+
	Chicken	/	/	/	/
	C. Anole	/	/	/	/
	Frog	GL172925	1016900	1051334	-
	Coelacanth	JH126867	1560566	1570542	-
	Spotted gar	LG 19	3928147	4091428	-
	Zebrafish	/	/	/	/
	Medaka	/	/	/	/
	Stickleback	/	/	/	/
	Tetraodon	/	/	/	/
	European eel	Scaffold 90	811154	815433	-
PALM = paralemmin	Human	Chr 19	727786	747298	+
	Platypus	Ultra 266	197432	209154	+
	Chicken	Chr 28	2249775	2258724	+
	C. Anole	/	/	/	/
	Frog	GL172925	1342913	1387196	-
	Coelacanth	JH126673	195281	200098	-
	Spotted gar	LG19	3247611	3268799	-
	Zebrafish	Chr 11	14470063	14508195	+
	Medaka	Chr 22	4422383	4449361	-
	Stickleback	Chr VIII	17379998	17383664	-
	Tetraodon	Chr 1	75119954	75125049	+
	European eel	Scaffold 433	73165	85261	+
PTBP1 = polypyrimidine tract binding protein 1	Human	Chr 19	797392	812327	+
	Platypus	Ultra 266	296858	309731	+
	Chicken	Chr 28	2286265	2311036	+
	C. Anole	/	/	/	/
	Frog	GL172925	1254518	1263311	-
	Coelacanth	JH 126673	92842	111696	-
	Spotted gar	LG19	3093036	3197525	-
	Zebrafish	Chr 11	14562200	14569371	+
	Medaka	Chr 22	4404275	4417586	-
	Stickleback	Chr VIII	17484815	17491902	+
	Tetraodon	Chr 1	47190455	47191816	+
	European eel	Scaffold 433	124678	131813	+
Lppr3 = lipid phosphate phosphatase-related protein type 3	Human	Chr 19	813758	814749	-
	Platypus	Ultra 266	3249010	330955	-
	Chicken	Chr 28	2317103	2318073	-
	C. Anole	/	/	/	/
	Frog	GL172925	1230442	1248496	+
	Coelacanth	JH126673	34888	37232	+
	Spotted gar	LG19	3318811	3324861	-
	Zebrafish	Chr 11	14391475	14402846	+
	Medaka	Chr 22	4465602	4475055	-
	Stickleback	Chr VIII	17362145	17366859	+
	Tetraodon	/	/	/	/
	European eel	Scaffold 433	38146	38740	+
MED16 = mediator complex subunit 16	Human	Chr 19	872980	893200	-
	Platypus	Ultra 266	349192	362768	-
	Chicken	Chr 28	2322020	2330992	-
	C. Anole	/	/	/	/
	Frog	GL172925	1182955	1194274	+
	Coelacanth	JH126867	1620215	1631364	+
	Spotted gar	LG19	3371070	3379676	-
	Zebrafish	Chr 11	14345806	14384488	+
	Medaka	/	/	/	/
	Stickleback	Chr VIII	17354427	17359049	+
	Tetraodon	Chr 1	71611682	71615019	+
	European eel	Scaffold 433	19244	20382	+
ARID3A = AT rich interactive domain 3A	Human	Chr 19	926037	972781	+
	Platypus	Ultra 266	410446	413026	-
	Chicken	/	/	/	/
	C. Anole	/	/	/	/
	Frog	GL172925	901270	939716	-
	Coelacanth	JH126867	1453500	1522037	-
	Spotted gar	LG19	4036864	4062457	-
	Zebrafish	Chr 11	5807784	5845520	+
	Medaka	/	/	/	/
	Stickleback	Chr VIII	9567695	9586061	-
	Tetraodon	Chr 1	19341095	19344980	+
	European eel	Scaffold 90	778398	781078	-
WDR18 = WD repeat domain 18	Human	Chr 19	984328	994569	+
	Platypus	/	/	/	/
	Chicken	Chr 28	2357719	2361649	+
	C. Anole	/	/	/	/
	Frog	GL172925	866278	875272	-
	Coelacanth	JH126867	1341664	1426151	-
	Spotted gar	LG19	3475781	3530684	-
	Zebrafish	Chr 11	13827675	13974969	+
	Medaka	/	/	/	/
	Stickleback	Chr VIII	17295484	17311140	+
	Tetraodon	Chr 1	71593246	71597271	+
	European eel	Scaffold 90	1420745	1469157	+
GRIN3B = glutamate receptor, ionotropic, N-methyl-D-aspartate 3B	Human	Chr 19	1000418	1009731	+
	Platypus	/	/	/	/
	Chicken	/	/	/	/
	C. Anole	/	/	/	/
	Frog	GL172925	820395	841763	-
	Coelacanth	JH126867	1215339	1290520	-
	Spotted gar	LG19	3406418	3414983	-
	Zebrafish	Chr 11	14257599	14296829	+
	Medaka	Chr 22	4565775	4607891	-
	Stickleback	Chr VIII	17313494	17339892	+
	Tetraodon	Chr 10	9574400	9616927	+
	European eel	Scaffold 90	1526885	1532876	+
C19orf6 = chromosome 19 open reading frame 6	Human	Chr 19	1009650	1021141	-
	Platypus	/	/	/	/
	Chicken	Chr 28	2367014	2376324	-
	C. Anole	/	/	/	/
	Frog	GL172925	789242	811402	+
	Coelacanth	JH126867	1207934	1244250	+
	Spotted gar	LG19	3381897	3392810	+
	Zebrafish	Chr 11	14313824	14342376	-
	Medaka	/	/	/	/
	Stickleback	Chr VIII	17347118	17351856	-
	Tetraodon	Chr 1	71602960	71607595	-
	European eel	Scaffold 433	5922	8335	-
DIRAS1 = DIRAS family, GTP-binding RAS-like 1	Human	Chr 19	2714566	2721390	-
	Platypus	Contig 6589	4962	10409	-
	Chicken	/	/	/	/
	C. Anole	AAZW02038790	1731	2327	+
	Frog	GL173353	323390	332841	+
	Coelacanth	JH127114	11084	11640	-
	Spotted gar	LG19	1409216	1409809	+
	Zebrafish	Chr 11	7470877	7487628	+
	Medaka	Chr 22	5613202	5615863	+
	Stickleback	Chr VIII	1295880	1302382	-
	Tetraodon	Chr 10	9182921	9183592	-
	European eel	Scaffold 398	60295	60878	-
GADD45B = growth arrest and DNA-damage-inducible, beta	Human	Chr 19	2476123	2478257	+
	Platypus	Contig 10842	11194	12393	+
	Chicken	Chr 1	63869375	63870805	+
	C. Anole	/	/	/	/
	Frog	GL173353	378131	379842	-
	Coelacanth	JH127349	428445	431215	-
	Spotted gar	LG19	1605667	1606859	-
	Zebrafish	Chr 11	6538827	6539928	+
	Medaka	Chr 22	8758385	8759157	+
	Stickleback	Chr VIII	17587503	17588467	+
	Tetraodon	Chr 1	14425644	14426822	+
	European eel	Scaffold 4042	23251	23384	-
Kissr-2 = kisspeptin receptor 2	Human	/	/	/	/
	Platypus	/	/	/	/
	Chicken	/	/	/	/
	C. Anole	/	/	/	/
	Frog	GL172640	511719	518338	+
	Coelacanth	JH137222	176	3308	-
		JH126762	18834000	19277000	-
	Spotted gar	LG10	2546056	2553452
	Zebrafish	Chr 2	33514082	33539038	+
	Medaka	Chr 17	29839926	29854747	-
	Stickleback	Chr III	13328756	13335101	+
	Tetraodon	Chr 15	3123498	3129467	-
	European eel	Scaffold 3158	71685	81538	+
PTPRF = protein tyrosine phosphatase receptor type F	Human	Chr 1	44064510	44089334	+
	Platypus	/	/	/	/
	Chicken	Chr 8	20690982	20861769	+
	C. Anole	Chr 4	108205478	108333497	+
	Frog	GL172640,1	946683	1042678	-
	Coelacanth	JH126762	665722	937093	+
	Spotted gar	LG10	5163294	5282346	-
	Zebrafish	Chr 2	17363352	17367642	-
	Medaka	Chr 17	31820274	31832417	-
	Stickleback	Chr III	12038074	12116857	+
	Tetraodon	Chr 15	2551702	2596123	+
	European eel	/	/	/	/
KDM4A = lysine (K)-specific demethylase 4A	Human	Chr 1	44115829	44171186	+
	Platypus	/	/	/	/
	Chicken	Chr 8	20865413	20886092	+
	C. Anole	Chr 4	108384093	108415470	+
	Frog	GL172640,1	904804	922457	-
	Coelacanth	JH126762	665722	937093	+
	Spotted gar	LG10	5140311	5152127	-
	Zebrafish	Chr 2	17363352	17367642	-
	Medaka	Chr 17	14352826	14374411	-
	Stickleback	Chr III	8632145	8641795	+
	Tetraodon	Chr 15	3894404	3898831	-
	European eel	/	/	/	/
ST3GAL3 = ST3 beta-galactoside alpha-2,3-sialyltransferase 3	Human	Chr 1	44365260	44395848	+
	Platypus	/	/	/	/
	Chicken	Chr 8	20984354	21042362	+
	C. Anole	Chr 4	108655580	108758175	+
	Frog	GL172640,1	747777	884132	-
	Coelacanth	JH126762	1385158	1547883	+
	Spotted gar	LG10	5040387	5110873	-
	Zebrafish	Chr 2	17139058	17214094	-
	Medaka	Chr 17	14283152	14319529	-
	Stickleback	Chr III	8652062	8678843	+
	Tetraodon	Chr 15	3862447	3883836	-
	European eel	/	/	/	/
DPH2 = DPH2 homolog	Human	Chr 1	44436786	44438435	+
	Platypus	/	/	/	/
	Chicken	Chr 8	21075984	21078352	-
	C. Anole	Chr 4	108860065	108864838	-
	Frog	GL172640	408860	416427	+
	Coelacanth	/	/	/	/
	Spotted gar	/	/	/	/
	Zebrafish	/	/	/	/
	Medaka	/	/	/	/
	Stickleback	/	/	/	/
	Tetraodon	/	/	/	/
	European eel	/	/	/	/
ATP6V0B = ATPase, H+ transporting, lysosomal 21kDa, V0 subunit b	Human	Chr 1	44442769	44443906	+
	Platypus	/	/	/	/
	Chicken	Chr 8	21078661	21083418	+
	C. Anole	Chr 4	108867023	108881444	+
	Frog	GL172637	970014	984855	-
	Coelacanth	JH127119	622552	630957	-
	Spotted gar	LG10	2627383	2634516	+
	Zebrafish	Chr 2	33399074	33405089	-
	Medaka	Chr 17	29875508	29884375	+
	Stickleback	Chr III	13313781	13316240	-
	Tetraodon	Chr 15	3135580	3149858	+
	European eel	/	/	/	/
B4GALT2 = UDP-Gal:betaGlcNAc beta 1,4- galactosyltransferase, polypeptide 2	Human	Chr 1	44445659	44456151	+
	Platypus	/	/	/	/
	Chicken	Chr 8	21090214	21094579	+
	C. Anole	Chr 4	108899444	108908064	+
	Frog	GL172637	878982	925251	-
	Coelacanth	JH127119	323531	405002	-
	Spotted gar	LG10	2672954	2769361	+
	Zebrafish	Chr 2	33194963	33363190	-
	Medaka	/	/	/	/
	Stickleback	Chr III	13224202	13299216	-
	Tetraodon	Chr 15	3153439	3213723	+
	European eel	/	/	/	/
CCDC24 = coiled-coil domain containing 24	Human	Chr 1	44457280	44462200	+
	Platypus	/	/	/	/
	Chicken	/	/	/	/
	C. Anole	/	/	/	/
	Frog	GL172637	837834	852275	-
	Coelacanth	/	/	/	/
	Spotted gar	LG10	2788678	2807951	+
	Zebrafish	Chr 2	33152535	33173149	-
	Medaka	/	/	/	/
	Stickleback	Chr III	13205684	13215989	-
	Tetraodon	/	/	/	/
	European eel	/	/	/	/
KIF2C = kinesin family member 2C	Human	Chr 1	45226152	45228285	+
	Platypus	/	/	/	/
	Chicken	Chr 8	21458184	21473828	-
	C. Anole	Chr 4	110045461	110076130	-
	Frog	GL172897	1548839	1581558	-
	Coelacanth	/	/	/	/
	Spotted gar	LG10	2440340	2444118	-
	Zebrafish	Chr 2	33644804	33657559	+
	Medaka	Chr 17	24938464	24947320	-
	Stickleback	Chr III	2091954	2097163	+
	Tetraodon	Chr 15	6121198	6125727	+
	European eel	/	/	/	/
PTCH2 = patched 2	Human	Chr 1	45285516	45228932	-
	Platypus	/	/	/	/
	Chicken	Chr 8	21513756	21515039	-
	C. Anole	Chr 4	110659304	110714924	-
	Frog	GL172897	1287177	1314568	+
	Coelacanth	JH127119	1004863	1119477	+
	Spotted gar	LG10	2386722	2414114	+
	Zebrafish	Chr 2	33687542	33711408	-
	Medaka	Chr 17	24963047	24988911	-
	Stickleback	Chr III	2055661	2079252	+
	Tetraodon	Chr 15	6066562	6088543	+
	European eel	/	/	/	/
EIF2B3 = eukaryotic translation initiation factor 2B, subunit 3 gamma, 58kDa	Human	Chr 1	45406301	45452268	-
	Platypus	/	/	/	/
	Chicken	Chr 8	21535376	21620843	-
	C. Anole	Chr 4	110785012	110856843	-
	Frog	GL172897	1242645	1259277	+
	Coelacanth	JH127119	846198	896438	+
	Spotted gar	LG10	2338484	2373006	+
	Zebrafish	Chr 2	33765364	33789927	-
	Medaka	Chr 17	24999124	25024365	-
	Stickleback	Chr III	2022228	2042588	+
	Tetraodon	Chr 15	6045788	6057919	+
	European eel	/	/	/	/
GLIS1 = GLIS family zinc finger 1	Human	Chr 1	53971910	54199877	-
	Platypus	/	/	/	/
	Chicken	Chr 8	25654999	25744067	-
	C. Anole	Chr 4	115664615	115665673	-
	Frog	/	/	/	/
	Coelacanth	/	/	/	/
	Spotted gar	LG10	3589223	3618210	-
	Zebrafish	Chr 2	26697411	26711800	-
	Medaka	/	/	/	/
	Stickleback	/	/	/	/
	Tetraodon	/	/	/	/
	European eel	Scaffold 3158	7585	7788	+
DIRAS3 = DIRAS family, GTP-binding RAS-like 3	Human	Chr 1	68511647	68516460	-
	Platypus	/	/	/	/
	Chicken	/	/	/	/
	C. Anole	/	/	/	/
	Frog	/	/	/	/
	Coelacanth	/	/	/	/
	Spotted gar	LG10	6271920	6272513	-
	Zebrafish	/	/	/	/
	Medaka	/	/	/	/
	Stickleback	/	/	/	/
	Tetraodon	/	/	/	/
	European eel	Scaffold 604	51541	51995	-
ZCCHC11 = zinc finger, CCHC domain containing 11	Human	Chr 1	52889308	52896753	-
	Platypus	Contig 2405	9116	40210	+
	Chicken	Chr 8	25146410	25180080	-
	C. Anole	Chr 4	114584614	114616308	-
	Frog	GL172637	5537441	5574379	-
	Coelacanth	JH127841	530767	611705	+
	Spotted gar	LG10	9256485	9274562	+
	Zebrafish	Chr 23	43078002	43100035	-
	Medaka	Chr 4	23531528	23556397	-
	Stickleback	Chr VIII	4511430	4525172	+
	Tetraodon	Chr 1	54449145	54451374	-
	European eel	Scaffold 419	231591	239169	+
GADD45A = growth arrest and DNA-damage-inducible, alpha	Human	Chr 1	68150884	68153570	+
	Platypus	Chr 18	721793	725586	+
	Chicken	/	/	/	/
	C. Anole	GL343328	164734	170493	+
	Frog	GL173067	691394	695936	-
	Coelacanth	JH127028	100628	105349	-
	Spotted gar	LG10	6191775	6192237	+
	Zebrafish	Chr 2	10071950	10075877	+
	Medaka	Chr 17	6070072	6071087	-
	Stickleback	Chr III	8773998	8775656	+
	Tetraodon	Chr 15	3793198	3794596	-
	European eel	Scaffold 922	15219	16403	-
LPAR3 = lysophosphatidic acid receptor 3	Human	Chr 1	85277285	85331842	-
	Platypus	Contig 19082	1094	2368	+
	Chicken	Chr 8	17134950	17141415	+
	C. Anole	GL343194	9944176	9964140	-
	Frog	GL172642	2011793	2019070	-
	Coelacanth	/	/	/	/
	Spotted gar	LG10	8052826	8058637	+
	Zebrafish	/	/	/	/
	Medaka	Chr4	9834470	9839099	+
	Stickleback	ChrVIII	12552722	12556194	-
	Tetraodon	Chr1	16559516	16602113	+
	European eel	Sc333	37264	43673	-
ZNF644 = zinc finger protein 644	Human	Chr 1	91403440	91405677	-
	Platypus	Contig 12083	10159	15869	-
	Chicken	Chr 8	15344651	15359093	+
	C. Anole	Chr 4	94747357	94771402	+
	Frog	GL173199	73514	83466	+
	Coelacanth	JH127228	755032	762502	+
	Spotted gar	LG10	6828684	6837574	+
	Zebrafish	Chr2	23021858	23039201
	Medaka	Chr17	5831104	5838891	-
	Stickleback	ChrIII	8906145	8912085	+
	Tetraodon	Chr15	3688484	3693319	-
	European eel	Sc161	438233	443164	-
PALMD = palmdelphin	Human	Chr 1	100111499	100160097	+
	Platypus	Ultra 496	67770	140810	+
	Chicken	Chr 8	12814279	12865669	-
	C. Anole	Chr 4	93265222	93294306	+
	Frog	GL172888	854808	875392	-
	Coelacanth	JH127129	204111	263668	+
	Spotted gar	LG10	33271	45485	+
	Zebrafish	Chr2	18924389	18933695
	Medaka	/	/	/	/
	Stickleback	Scaffold 95	345190	356313	-
	Tetraodon	Chr UN Random	58616041	58618428	-
	European eel	Sc78	411066	411206	+
PTBP2 = polypyrimidine tract binding protein 2	Human	Chr 1	97216837	97280346	+
	Platypus	Chr 4	51357471	51422438	+
	Chicken	Chr 8	13643547	13674010	-
	C. Anole	Chr 4	91289211	91329739	+
	Frog	GL172706	542454	561283	+
	Coelacanth	JH127791	23648	56418	+
	Spotted gar	LG10	14566981	14573764	+
	Zebrafish	Chr2	18278440	18284435
	Medaka	Chr17	21594281	21610093	-
	Stickleback	ChrIII	6063746	6077226	+
	Tetraodon	Chr UN Random	10078957	10086773	-
	European eel	Sc50	781156	788503	+
Kissr-3 = kisspeptin receptor 3	Human	/	/	/	/
	Platypus	/	/	/	/
	Chicken	/	/	/	/
	C. Anole	/	/	/	/
	Frog	GL172758	1209959	1234408	-
	Coelacanth	JH131921	16000	47400	+
		JH131603	42298	42626	-
	Spotted gar	LG2	5620093	5628136
	Zebrafish	Chr 5	72407783	72415068	-
	Medaka	Chr 9	4484331	4490709	-
	Stickleback	/	/	/	/
	Tetraodon	/	/	/	/
	European eel	Scaffold 1832	162418	165133	+
PSAT1 = phosphoserine aminotransferase 1	Human	Chr 9	80912043	80944340	+
	Platypus	/	/	/	/
	Chicken	Chr Z	37538300	37553066	+
	C. Anole	Chr 2	45446219	45472874	-
	Frog	/	/	/	/
	Coelacanth	/	/	/	/
	Spotted gar	LG2	35027243	35037191	+
	Zebrafish	Chr 5	72352361	72365894	-
	Medaka	Chr 9	4473939	4481676	-
	Stickleback	Chr XIII	2273404	2279658	+
	Tetraodon	Chr 12	5623000	5625966	-
	European eel	/	/	/	/
ISCA1 = iron-sulfur cluster assembly 1 homolog	Human	Chr 9	88881778	88897453	-
	Platypus	/	/	/	/
	Chicken	Chr Z	40315785	40322673	-
	C. Anole	Chr 2	41747802	41757040	+
	Frog	GL172758	1292151	1305774	+
	Coelacanth	/	/	/	/
	Spotted gar	LG2	5678561	5685418	-
	Zebrafish	Chr 5	72291341	72299355	-
	Medaka	Chr 9	4495628	4498925	-
	Stickleback	Chr XIII	2265565	2268126	+
	Tetraodon	Chr 12	5626816	5630708	-
	European eel	Scaffold 1832	160532	160673	+
ZCCHC6 = zinc finger, CCHC domain containing 6	Human	Chr 9	88951794	88958038	-
	Platypus	/	/	/	/
	Chicken	Chr Z	40330212	40357222	-
	C. Anole	Chr 2	41708663	41736340	+
	Frog	GL172758	1314735	1347975	-
	Coelacanth	/	/	/	/
	Spotted gar	LG2	5697705	5719514	-
	Zebrafish	Chr 5	72319405	72345969	-
	Medaka	Chr 9	4502713	4513765	-
	Stickleback	Chr XIII	2253853	2261412	+
	Tetraodon	Chr 12	5633013	5638463	-
	European eel	Scaffold 1832	154082	155634	+
DIRAS2 = DIRAS family, GTP-binding RAS-like 2	Human	Chr 9	93372114	93405386	-
	Platypus	/	/	/	/
	Chicken	Chr Z	43162466	43163065	-
	C. Anole	Chr 2	32192591	32193190	+
	Frog	GL172892	879456	905523	-
	Coelacanth	JH129969	51781	52380	-
	Spotted gar	LG2	25056805	25057401	-
	Zebrafish	Chr 10	5601223	5601822	+
	Medaka	/	/	/	/
	Stickleback	/	/	/	/
	Tetraodon	/	/	/	/
	European eel	Contig 1497389	130	248	-
GADD45G = growth arrest and DNA-damage-inducible, gamma	Human	Chr 9	92219953	92221150	+
	Platypus	/	/	/	/
	Chicken	/	/	/	/
	C. Anole	GL343512	189650	191832	+
	Frog	GL172892	550686	552599	+
	Coelacanth	JH127440	122553	124744	+
	Spotted gar	LG2	24814342	24814770	+
	Zebrafish	Chr 21	19537917	19539614	-
	Medaka	Chr 9	7669429	7670399	-
	Stickleback	Chr XIII	5635194	5636935	-
	Tetraodon	Chr 12	8781342	8782773	+
	European eel	Scaffold 13158	15101	15455	+
LPAR1 = lysophosphatidic acid receptor 1	Human	Chr 9	113703948	113800738	-
	Platypus	Chr X5	19231905	19295406	+
	Chicken	Chr Z	65373342	65403859	-
	C. Anole	GL343463	521085	556078	+
	Frog	GL173226	504273	580173	+
	Coelacanth	JH126874	946539	947370	-
	Spotted gar	LG2	5921799	5939811	-
	Zebrafish	Chr10	12068051	12098529
	Medaka	Chr12	20507048	20557517	-
	Stickleback	ChrXIV	12932571	12957749	+
	Tetraodon	Chr4	544272	548146	-
	European eel	Sc178	763485	772195	+
PALM2 = paralemmin 2	Human	Chr 9	112629311	112705053	+
	Platypus	Ultra 84	1352526	1373980	-
	Chicken	Chr Z	64240260	64251149	+
	C. Anole	Chr 2	58123639	58141669	-
	Frog	GL172865	1446564	1446995	-
	Coelacanth	JH126729	1450277	1718676	-
	Spotted gar	LG2	7020483	7074452	+
	Zebrafish	Chr10	4703151	4914403
	Medaka	Chr12	18297942	18321669	-
	Stickleback	ChrXIV	9332963	9357146	-
	Tetraodon	Chr4	944774	979468	-
	European eel	Sc178	309169	326583	-
PTBP3 = polypyrimidine tract binding protein 3	Human	Chr 9	115038190	115095894	-
	Platypus	Ultra 84	699008	706525	-
	Chicken	Chr Z	64633705	64653767	+
	C. Anole	Chr 2	57578198	57596271	-
	Frog	GL172865	1025468	1066402	-
	Coelacanth	JH126729	354080	414559	-
	Spotted gar	LG2	7388807	7407769	+
	Zebrafish	Chr10	11105114	11169009
	Medaka	/	/	/	/
	Stickleback	ChrXIV	62980	68491	+
	Tetraodon	Chr4	646713	651900	+
	European eel	Sc178	90030	105885	-
GRIN3A = glutamate receptor, ionotropic, N-methyl-D-aspartate 3A	Human	Chr 9	104331635	104500862	-
	Platypus	Chr X5	5995033	6134360	-
	Chicken	Chr Z	63605678	63658555	+
	C. Anole	Chr 2	64721883	64810856	-
	Frog	GL173019	198267	376286	-
	Coelacanth	JH127373	604806	751094	-
	Spotted gar	LG2	6812400	6826031	+
	Zebrafish	Chr10	4511584	4547733
	Medaka	Chr12	18522604	18524047	-
	Stickleback	ChrXIV	9416352	9445562	-
	Tetraodon	Chr UN Random	77111194	77118090	-
	European eel	Sc178	438211	468853	-
Kissr-4 = kisspeptin receptor 4	Human	/	/	/	/
	Platypus	Contig 15629	3759	6390	+
	Chicken	/	/	/	/
	C. Anole	Chr 2	102914244	102924790	-
	Frog	/	/	/	/
	Coelacanth	JH132986	1150	4554	+
		JH133705	4451	9519	-
	Spotted gar	LG6	13721309	13725765	-
	Zebrafish	/	/	/	/
	Medaka	/	/	/	/
	Stickleback	/	/	/	/
	Tetraodon	/	/	/	/
	European eel	/	/	/	/
CAMSAP3 = calmodulin regulated spectrin-associated protein family, member 3	Human	Chr 19	7660788	7683194	+
	Platypus	/	/	/	/
	Chicken	/	/	/	/
	C. Anole	Chr 2	103087500	103115946	-
	Frog	GL173421	123430	172209	+
	Coelacanth	/	/	/	/
	Spotted gar	LG6	13830068	13836587	+
	Zebrafish	Chr 3	53990779	54089314	+
	Medaka	/	/	/	/
	Stickleback	Chr XI	7732190	7750429	-
	Tetraodon	Chr 18	10011348	10020410	-
	European eel	Scaffold 103	356385	357093	-
XAB2 = XPA binding protein 2	Human	Chr 19	7684412	7694439	-
	Platypus	/	/	/	/
	Chicken	/	/	/	/
	C. Anole	Chr 2	103067133	103084727	+
	Frog	GL173421	180129	187974	-
	Coelacanth	/	/	/	/
	Spotted gar	LG6	13784147	13794281	+
	Zebrafish	Chr 3	53955062	53988569	+
	Medaka	Chr 8	8920530	8928777	-
	Stickleback	Chr XI	7752136	7758874	-
	Tetraodon	/	/	/	/
	European eel	/	/	/	/
STXBP2 = syntaxin binding protein 2	Human	Chr 19	7704143	7706087	+
	Platypus	/	/	/	/
	Chicken	/	/	/	/
	C. Anole	Chr 2	102994664	103013216	+
	Frog	GL173421	208626	232627	-
	Coelacanth	JH127844	515823	556158	+
	Spotted gar	LG6	13752569	13778531	+
	Zebrafish	Chr 3	53878584	53912307	+
	Medaka	Chr 8	9076815	9084729	-
	Stickleback	Chr XI	7796797	7805946	-
	Tetraodon	/	/	/	/
	European eel	/	/	/	/
RETN = resistin	Human	Chr 19	7734213	7735235	+
	Platypus	Contig 15629	1270	2466	+
	Chicken	/	/	/	/
	C. Anole	Chr 2	102944912	102945025	-
	Frog	/	/	/	/
	Coelacanth	/	/	/	/
	Spotted gar	/	/	/	/
	Zebrafish	/	/	/	/
	Medaka	/	/	/	/
	Stickleback	/	/	/	/
	Tetraodon	/	/	/	/
	European eel	/	/	/	/
RAB3D = member RAS oncogene family	Human	Chr19	11432723	11450344	-
	Platypus	/	/	/	/
	Chicken	/	/	/	/
	C. Anole	/	/	/	/
	Frog	/	/	/	/
	Coelacanth	/	/	/	/
	Spotted gar	LG6	16628204	16633921	-
	Zebrafish	Chr 3	13566848	13591754	-
	Medaka	Chr 8	22573796	22582094	+
	Stickleback	Chr XI	2994770	3000511	+
	Tetraodon	Chr 18	4766920	4771614	-
	European eel	/	/	/	/
NOTCH3 = notch 3	Human	Chr 19	15270445	15311792	-
	Platypus	/	/	/	/
	Chicken	/	/	/	/
	C. Anole	Chr 2	103176143	103207872	-
	Frog	GL173421	93952	111410	+
	Coelacanth	/	/	/	/
	Spotted gar	LG6	13922414	13944229	-
	Zebrafish	Chr 3	54165565	54197194	-
	Medaka	Chr 8	8861165	8884755	+
	Stickleback	Chr XI	7691283	7715790	+
	Tetraodon	/	/	/	/
	European eel	Scaffold 103	413679	431392	-
EPHX3 = epoxide hydrolase 3	Human	Chr 19	15337730	15343231	-
	Platypus	/	/	/	/
	Chicken	/	/	/	/
	C. Anole	Chr 2	103245593	103301474	-
	Frog	GL173421	1278	12316	+
	Coelacanth	JH127844	166709	183687	-
	Spotted gar	LG6	13640992	13728090	-
	Zebrafish	Chr 3	53735609	53752321	-
	Medaka	/	/	/	/
	Stickleback	/	/	/	/
	Tetraodon	/	/	/	/
	European eel	/	/	/	/
LPAR2 = lysophosphatidic acid receptor 2	Human	Chr 19	19734468	19739039	-
	Platypus	/	/	/	/
	Chicken	/	/	/	/
	C. Anole	/	/	/	/
	Frog	/	/	/	/
	Coelacanth	JH127844	26502	27239	-
		JH132986	13280	13597	-
	Spotted gar	LG6	13620221	13623865	-
	Zebrafish	Chr 3	53721216	53730531	-
	Medaka	Chr 8	9112912	9114789	+
	Stickleback	Chr XI	7838079	7840258	+
	Tetraodon	Chrv 18	10022643	10027448	-
	European eel	/	/	/	/
PALM3 = paralemmin 3	Human	Chr 19	14164179	14169971	-
	Platypus	/	/	/	/
	Chicken	/	/	/	/
	C. Anole	/	/	/	/
	Frog	/	/	/	/
	Coelacanth	/	/	/	/
	Spotted gar	LG6	16877502	16877948	+
	Zebrafish	Chr6	9721352	9818690
	Medaka	/	/	/	/
	Stickleback	ChrIX	17534985	17555138	-
	Tetraodon	/	/	/	/
	European eel	/	/	/	/
WIZ = widely interspaced zinc finger motifs	Human	Chr 19	15533507	15541994	-
	Platypus	/	/	/	/
	Chicken	/	/	/	/
	C. Anole	Chr 2	103498862	103526924	-
	Frog	GL172785	71022	93847	-
	Coelacanth	JH127430	814953	853069	-
	Spotted gar	LG6	13473942	13489792	+
	Zebrafish	Chr3	187670	208316
	Medaka	Chr8	21998235	22002320	+
	Stickleback	ChrIX	15403168	15407894	+
	Tetraodon	Chr18	5283749	5287346	+
	European eel	Sc15906	3221	6321	+
